# Supplementary material for: Sialic acid O-acetylation patterns and glycosidic linkage type determination by ion mobility-mass spectrometry
Source: Nat Commun. 2023 Oct 25;14:6795. doi: 10.1038/s41467-023-42575-x (PMC10600165; doi:10.1038/s41467-023-42575-x)
Supplement: Supplementary file 5 — Supplementary Data 1 [file 41467_2023_42575_MOESM5_ESM.xlsx]

## Sheet: Sheet1
Supplementary Data 1: Structure list of Endo-F2 released and procainamide labelled N-glycans identified in Myozyme. The structures are assigned according to enzymatic pathways and observations for structural assumptions of N-glycan structures as described in Supplementary Note 1 in the Supplementary Information.
Composition	Observed m/z	Calculated m/z	Relative abundancy (%)	Hex	HexNAc	Fuc	Neu5Ac	Neu5Gc	OAc	Structure details
	1657.6929 [M+H]+	1657.6932 [M+H]+	48.8	5	3	0	0	0	0
	1679.6725 [M+Na]+	1679.6743 [M+Na]+
	840.3425 [M+H+Na]2+	840.3416 [M+H+Na]2+
	851.3335 [M+2Na]2+	851.3328 [M+2Na]2+
	1130.5097 [M+H]+	1130.5082 [M+H]+	13.4	3	2	0	0	0	0
	1152.4908 [M+Na]+	1152.4901 [M+Na]+
	576.7494 [M+H+Na]2+	576.7487 [M+H+Na]2+
	996.8823 [M+2Na]2+	996.8803 [M+2Na]2+	10.5	5	3	0	1	0	0
	927.4297 [M+H]+	927.4288 [M+H]+	8.31	3	1	0	0	0	0
	949.4108 [M+Na]+	949.4107 [M+Na]+
	1495.6393 [M+H]+	1495.6413 [M+H]+	5.64	4	3	0	0	0	0
	759.3156 [M+H+Na]2+	759.3152 [M+H+Na]2+
	985.8916 [M+H+Na]2+	985.8894[M+H+Na]2+	3.15	5	3	0	1	0	0
	1131.4386 [M+H+Na]2+	1131.4371 [M+H+Na]2+	1.72	5	3	0	2	0	0
	1333.5879 [M+H]+	1333.5884 [M+H]+	1.25	3	3	0	0	0	0
	1355.5695 [M+Na]+	1355.5704 [M+Na]+
	678.2894 [M+H+Na]2+	678.2888 [M+H+Na]2+
	1006.8955 [M+H+Na]2+	1006.8942 [M+H+Na]2+	1.07	5	3	0	1	0	1	7-OAc + 9-OAc
	1017.8853 [M+2Na]2+	1017.8852 [M+2Na]2+								α2-3 linked
	1292.5613 [M+H]+	1292.5619 [M+H]+	0.99	4	2	0	0	0	0
	1314.5425 [M+Na]+	1314.5429 [M+Na]+
	657.7761 [M+H+Na]2+	657.7756 [M+H+Na]2+
	1022.9088 [M+H+Na]2+	1022.9077 [M+H+Na]2+	0.83	6	4	0	0	0	0
	1027.9010 [M+H+Na]2+	1027.8995 [M+H+Na]2+	0.67	5	3	0	1	0	2	7,9-diOAc
	1038.8928 [M+2Na]2+	1038.8904 [M+2Na]2+
	904.8628 [M+H+Na]2+	904.8625 [M+H+Na]2+	0.6	4	3	0	1	0	0
	985.8877 [M+H+Na]2+	985.8894[M+H+Na]2+	0.5	5	3	0	1	0	0
	921.3686 [M+H+Na]2+	921.3681 [M+H+Na]2+	0.45	6	3	0	0	0	0	[6]
	1131.4368 [M+H+Na]2+	1131.4371 [M+H+Na]2+	0.39	5	3	0	2	0	0
	1030.8908 [M+2Na]2+	1030.8930 [M+2Na]2+	0.38	4	3	1	1	0	2	7,9-diOAc
										[4]
	1292.5600 [M+H]+	1292.5619 [M+H]	0.36	4	2	0	0	0	0
	1168.4550 [M+H+Na]2+	1168.4555 [M+H+Na]2+	0.26	6	4	0	1	0	0
	1179.4468 [M+2Na]2+	1179.4460 [M+2Na]2+
	1030.891 [M+2Na]2+	1030.8930 [M+2Na]2+	0.26	4	3	1	1	0	2	7,9-diOAc
										[4]
	1454.6111 [M+H]+	1454.6138 [M+H]+	0.17	5	2	0	0	0	0	[7]
	738.8023 [M+H+Na]2+	738.8020 [M+H+Na]2+
	1027.8995 [M+H+Na]2+	1027.8995 [M+H+Na]2+	0.13	5	3	0	2	0	2	7,9-diOAc
	904.8619 [M+H+Na]2+	904.8625 [M+H+Na]2+	0.12	4	3	0	1	0	0
	1173.4461 [M+H+Na]2+	1173.4472 [M+H+Na]2+	0.08	5	3	0	2	0	2	7-OAc + 9-OAc
										α2-3 linked
	576.7494 [M+H+Na]2+	576.7487 [M+H+Na]2+	0.04	3	2	0	0	0	0
	1142.4234 [M+2Na]2+	1142.4280 [M+2Na]2+	0.04	5	3	0	2	0	0
	1017.8856 [M+2Na]2+	1017.8852 [M+2Na]2+	0.02	5	3	0	1	0	1	7-OAc + 9-OAc
										α2-3 linked
	925.8692 [M+H+Na]2+	925.8678 [M+H+Na]2+	0.003	4	3	0	1	0	1	7-OAc + 9-OAc
										α2-3 linked
