# Supplementary material for: Sialic acid O-acetylation patterns and glycosidic linkage type determination by ion mobility-mass spectrometry
Source: Nat Commun. 2023 Oct 25;14:6795. doi: 10.1038/s41467-023-42575-x (PMC10600165; doi:10.1038/s41467-023-42575-x)
Supplement: Supplementary file 6 — Supplementary Data 2 [file 41467_2023_42575_MOESM6_ESM.xlsx]

## Sheet: Sheet1
Supplementary Data 2: Structure list of Endo-F2-released and procainamide-labelled N-glycans identified in Aflibercept. The structures are assigned according to enzymatic pathways and observations for structural assumptions of N-glycan structures as described in Supplementary Note 1 in the Supplementary Information.
Composition	Observed m/z	Calculated m/z	Relative abundancy (%)	Hex	HexNAc	Fuc	Neu5Ac	Neu5Gc	OAc	Structure details
	([M+H]+ unless specified)	([M+H]+ unless specified)
	1657.6941 [M+H]+	1657.6932 [M+H]+	51.7	5	3	0	0	0	0
	1679.6760 [M+Na]+	1679.6743 [M+Na]+
	840.3424 [M+H+Na]2+	840.3416 [M+H+Na]2+
	851.3326 [M+2Na]2+	851.3328 [M+2Na]2+
	985.8904 [M+H+Na]2+	985.8894 [M+H+Na]2+	20.1	5	3	0	1	0	0
	996.8812 [M+2Na]2+	996.8803 [M+2Na]2+
	759.3157 [M+H+Na]2+	759.3152 [M+H+Na]2+	11.1	4	3	0	0	0	0
	1495.6386 [M+H]+	1495.6413 [M+H]+
	1517.6202 [M+Na]+	1517.6232 [M+Na]+
	1333.5869 [M+H]+	1333.5884 [M+H]+	7.38	3	3	0	0	0	0
	1355.5680 [M+Na]+	1355.5704 [M+Na]+
	678.2890 [M+H+Na]2+	678.2888 [M+H+Na]2+
	985.8896 [M+H+Na]2+	985.8894 [M+H+Na]2+	5.89	5	3	0	1	0	0
	1131.4379 M+H+Na]2+	1131.4371 [M+H+Na]2+	1.31	5	3	0	2	0	0
	1142.4281 [M+2Na]2+	1142.4280 [M+2Na]2+
	1292.5594 [M+H]+	1292.5619[M+H]+	0.88	4	2	0	0	0	0
	657.7753 [M+H+Na]2+	657.7756 [M+H+Na]2+
	913.3710 [M+H+Na]2+		0.54	5	3	1	0	0	0
		913.3706 [M+H+Na]2+
	1168.4565 [M+H+Na]2+	1168.4555 [M+H+Na]2+	0.29	6	4	0	1	0	0
	1022.9092 [M+H+Na]2+	1022.9077 [M+H+Na]2+	0.27	6	4	0	0	0	0
	759.3148 [M+H+Na]2+	759.3152 [M+H+Na]2+	0.13	4	3	0	0	0	0
	770.3079 [M+2Na]2+	770.3062 [M+2Na]2+
		1495.6413 [M+H]+
		1517.6232 [M+Na]+
	1192.5584 [M+H]+	1292.5619 [M+H]+	0.11	4	2	0	0	0	0
	913.3700 [M+H+Na]2+	913.3706 [M+H+Na]2+	0.1	5	3	1	0	0	0
	1168.4563 [M+H+Na]2+	1168.4555 [M+H+Na]2+	0.1	6	4	0	1	0	0
	977.8921 [M+H+Na]2+	977.8919 [M+H+Na]2+	0.09	4	3	1	1	0	0	[4]
	904.8629 [M+H+Na]2+	904.8629 [M+H+Na]2+	0.08	4	3	0	1	0	0	[4]
	921.3636 [M+H+Na]2+	921.3681 [M+H+Na]2+	0.05	6	3	0	0	0	0	[6]
	738.8023 [M+H+Na]2+	738.8020 [M+H+Na]2+	0.04	5	2	0	0	0	0
	1022.9099 [M+H+Na]2+	1022.9077 [M+H+Na]2+	0.03	6	4	0	0	0	0
	1006.8969 M+H+Na]2+	1006.8946 [M+H+Na]2+	0.02	5	3	0	1	0	1	9-OAC
	977.8891 [M+H+Na]2+	977.8919 [M+H+Na]2+	0.01	4	3	1	1	0	0	[4]
