# Supplementary material for: Sialic acid O-acetylation patterns and glycosidic linkage type determination by ion mobility-mass spectrometry
Source: Nat Commun. 2023 Oct 25;14:6795. doi: 10.1038/s41467-023-42575-x (PMC10600165; doi:10.1038/s41467-023-42575-x)
Supplement: Supplementary file 7 — Supplementary Data 3 [file 41467_2023_42575_MOESM7_ESM.xlsx]

## Sheet: Sheet1
Supplementary Data 3: List of PNGaseF released N-glycans identified in horse nasal tissue. The structures are assigned according to enzymatic pathways and observations for structural assumptions of N-glycan structures as described in Supplementary Note 1 in the Supplementary Information.
Composition	Observed m/z	Calculated m/z	Relative abundance (%)	Hex	HexNAc	Fuc	Neu5Ac	Neu5Gc	OAc	Details
	1171.3503 [M+2Ca-2H]2+	1171.3515 [M+2Ca-2H]2+	29.1	5	4	0	2	0	1	4-OAc
										>90% α2,6
	1223.3744 [M+2Ca-2H]2+	1223.3751 [M+2Ca-2H]2+	18.6	5	4	1	2	0	0
	1150.3456 [M+2Ca-2H]2+	1150.3462 [M+2Ca-2H]2+	17.3	5	4	0	0	0	0
	1192.3560 [M+2Ca-2H]2+	1192.3568 [M+2Ca-2H]2+	11.1	5	4	0	2	0	2	4-OAc
										>95% α2,6
	1273.3948 [M+Ca-H]+	1273.3881 [M+Ca-H]+	10.5	5	2	0	0	0	0	[2]
	1002.3311 [M+Ca]2+	1002.3302 [M+Ca]2+	3.73	7	4	0	0	0	0	[7]
	1021.3323 [M+2Ca-2H]2+	1021.3036 [M+2Ca-2H]2+
	1077.8283 [M+2Ca-2H]2+	1077.8274 [M+2Ca-2H]2+	2.62	5	4	1	1	0	0	[3]
	1005.3377 [M+2Ca-2H]2+	1005.3087 [M+2Ca-2H]2+	2.35	5	4	2	0	0	0
	985.8233 [M+Ca]2+	985.8251 [M+Ca]2+	1.97	5	4	0	1	0	0	[3]
	1004.7998 [M+2Ca-2H]2+	1004.7985 [M+2Ca-2H]2+
	1231.3740 [M+2Ca-2H]2+	1231.3726 [M+2Ca-2H]2+	0.68	5	4	1	1	1	0
	1025.8064 [M+Ca]2+	1025.8035 [M+Ca]2+	0.68	5	4	0	1	0	0	[3][
	1098.8766 [M+Ca]2+	1098.8324 [M+Ca]2+	0.42	5	4	1	1	0	0	[3]
	1117.8074 [M+2Ca-2H]2+	1117.8058 [M+2Ca-2H]2+
	1179.3471 [M+2Ca-2H]2+	1179.3489 [M+2Ca-2H]2+	0.35	5	4	0	0	0	1	4-OAc
										>90% α2,6
	1244.3829 [M+2Ca-2H]2+	1244.3804 [M+2Ca-2H]2+	0.25	5	4	1	1	0	1	4-OAc
										>90% α2,6
	1095.3467 [M+Ca-H]+	1095.3404 [M+Ca-H]+	0.12	3	2	1	0	0	0
	1158.3441 [M+2Ca-2H]2+	1158.3436 [M+2Ca-2H]2+	0.067	5	4	0	1	1	0
	1085.8147 [M+2Ca-2H]2+	1085.8249 [M+2Ca-2H]2+	0.064	5	4	1	0	1	0
	1094.3337 [M+2Ca-2H]2+	1094.3325 [M+2Ca-2H]2+	0.042	7	4	1	0	0	0	[7]
