# Supplementary material for: Sialic acid O-acetylation patterns and glycosidic linkage type determination by ion mobility-mass spectrometry
Source: Nat Commun. 2023 Oct 25;14:6795. doi: 10.1038/s41467-023-42575-x (PMC10600165; doi:10.1038/s41467-023-42575-x)
Supplement: Supplementary file 8 — Supplementary Data 4 [file 41467_2023_42575_MOESM8_ESM.xlsx]

## Sheet: Sheet1
Supplementary Data 4: List of PNGaseF released N-glycans identified in horse nasal tissue, replicate 1. The structures are assigned according to enzymatic pathways and observations for structural assumptions of N-glycan structures as described in Supplementary Note 1 in the Supplementary Information.
Composition	Observed m/z	Calculated m/z	Relative abundance (%)	Hex	HexNAc	Fuc	Neu5Ac	Neu5Gc	OAc	Details
	1274.9880 [M+H+Na]2+	1274.9878 [M+H+Na]2+	24.4	5	4	0	2	0	2	4-OAc
	1296.9696 [M+2Na]2+	1296.9699 [M+2Na]2+								>95% α2,6
	1285.9777 [M+3Na-H]2+	1285.9789 [M+3Na-H]2+
	1176.9651 [M+H+Na]2+	1176.9636 [M+H+Na]2+	13.9	7	4	1	0	0	0	[1,7]
	1187.9545 [M+2Na]2+	1187.9546 [M+2Na]2+
	1095.9386 [M+H+Na]2+	1095.9372 [M+H+Na]2+	11.3	6	4	1	0	0	0	[1,6]
	1106.9289 [M+2Na]2+	1106.9282 [M+2Na]2+
	1014.9098 [M+H+Na]2+	1014.9108 [M+H+Na]2+	11.2	5	4	1	0	0	0	[1]
	1025.9017 [M+2Na]2+	1025.9018[M+2Na]2+
	1253.9826 [M+H+Na]2+	1253.9825 [M+H+Na]2+	8.44	5	4	0	2	0	1	4-OAc
	1264.9731 [M+2Na]2+	1264.9736 [M+2Na]2+								>95% α2,6
	1087.4308 [M+H+Na]2+	1087.4295[M+H+Na]2+	7.83	5	4	0	1	0	0	[3]
	1098.4193 [M+2Na]2+	1098.4206 [M+2Na]2+
	1116.4496 [M+H+Na]2+	1116.4504 [M+H+Na]2+	4.23	5	5	1	0	0	0	[1]
	1241.4850 [M+H+Na]2+	1241.4849 [M+H+Na]2+	4.26	6	4	1	1	0	0	[1,6]
	1252.4754 [M+2Na]2+	1252.4759 [M+2Na]2+
	1103.9342 [M+H+Na]2+	1103.9346 [M+H+Na]2+	2.64	7	4	0	0	0	0	[7]
	1454.6117 [M+H]+	1454.6149 [M+H]+	2.03	5	2	0	0	0	0	[2]
	1079.4306 [M+H+Na]2+	1079.4321 [M+H+Na]2+	1.59	4	4	1	1	0	0	[1]
	1090.4246 [M+2Na]2+	1090.4231 [M+2Na]2+
	1160.4589 [M+H+Na]2+	1160.4585 [M+H+Na]2+	0.99	5	4	1	1	0	0	[1,3]
	1171.4509 [M+2Na]2+	1171.4495 [M+2Na]2+
	1197.4761 [M+H+Na]2+	1197.4769 [M+H+Na]2+	0.9	6	5	1	0	0	0	[1]
	1232.9770 [M+H+Na]2+	1232.9772 [M+H+Na]2+	0.85	5	4	0	2	0	0
	1243.9684 [M+2Na]2+	1243.9683 [M+2Na]2+
	1168.4576 [M+H+Na]2+	1168.4559 [M+H+Na]2+	0.79	5	4	1	0	1	0	[1]
	1179.4474 [M+2Na]2+	1179.4470 [M+2Na]2+
	1359.5307 [M+H+Na]2+	1359.5297 [M+H+Na]2+	0.77	8	5	1	0	0	0	[1,6]
	1095.4259 [M+H+Na]2+	1095.4270 [M+H+Na]2+	0.53	5	4	0	0	1	0
	1106.4126 [M+2Na]2+	1106.4180 [M+2Na]2+
	1189.4594 [M+H+Na]2+	1189.4612 [M+H+Na]2+	0.46	6	4	0	1	0	1	4-OAc
	1200.4542 [M+2Na]2+	1200.4523 [M+2Na]2+								>95% α2,6
										[6]
	1616.6627 [M+H]+	1616.6677 [M+H]+	0.35	6	2	0	0	0	0	[2]
	1306.0070 [M+H+Na]2+	1306.0062 [M+H+Na]2+	0.35	5	4	1	2	0	0	[1]
	1155.9386 [M+H+Na]2+	1155.9401 [M+H+Na]2+	0.34	7	3	0	0	1	0	[2]
	1066.9143 [M+H+Na]2+	1066.9162 [M+H+Na]2+	0.29	6	3	0	1	0	0	[2]
	1022.9062 [M+H+Na]2+	1022.9082 [M+H+Na]2+	0.26	6	4	0	0	0	0	[6]
	1205.4743 [M+H+Na]2+	1205.4743 [M+H+Na]2+	0.26	7	5	0	0	0	0	[6]
	1249.4804 [M+H+Na]2+	1249.4823 [M+H+Na]2+	0.23	6	4	1	0	1	0	[1,6]
	1440.5558 [M+H+Na]2+	1440.5561 [M+H+Na]2+	0.21	9	5	1	0	0	0	[1,7]
	1282.9860 [M+H+Na]2+	1282.9853 [M+H+Na]2+	0.19	5	4	0	1	1	2	4-OAc
										>95% α2,6
	1124.4489 [M+H+Na]2+	1124.4479 [M+H+Na]2+	0.13	6	5	0	0	0	0
	1380.0461 [M+H+Na]2+	1380.0430 [M+H+Na]2+	0.13	7	6	1	0	0	0	[1]
	985.8875 [M+H+Na]2+	985.8898 [M+H+Na]2+	0.09	5	3	0	1	0	0	[2]
	1278.5051 [M+H+Na]2+	1278.5033 [M+H+Na]2+	0.078	7	5	1	0	0	0	[1,6]
	1017.3950 [M+2Na]2+	1017.3942 [M+2Na]2+	0.032	4	4	0	1	0	0
	1014.4054 [M+H+Na]2+	1014.4005 [M+H+Na]2+	0.029	4	4	0	0	1	0
