# Supplementary material for: Sialic acid O-acetylation patterns and glycosidic linkage type determination by ion mobility-mass spectrometry
Source: Nat Commun. 2023 Oct 25;14:6795. doi: 10.1038/s41467-023-42575-x (PMC10600165; doi:10.1038/s41467-023-42575-x)
Supplement: Supplementary file 9 — Supplementary Data 5 [file 41467_2023_42575_MOESM9_ESM.xlsx]

## Sheet: Sheet1
Supplementary Data 5: List of PNGaseF released N-glycans identified in horse nasal tissue, replicate 2. The structures are assigned according to enzymatic pathways and observations for structural assumptions of N-glycan structures as described in Supplementary Note 1 in the Supplementary Information.
Composition	Observed m/z	Calculated m/z	Relative abundance (%)	Hex	HexNAc	Fuc	Neu5Ac	Neu5Gc	OAc	Details
	1274.9885 [M+H+Na]2+	1274.9878 [M+H+Na]2+	34.2	5	4	0	2	0	2	4-OAc
	857.6556 [M+H+2Na]3+	857.6552 [M+H+2Na]3+								>99% α2,6
	864.9848 [M+3Na]3+	864.9826 [M+3Na]3+
	872.3107 [M+4Na-H]3+	872.3099 [M+4Na-H]3+
	1241.4849 [M+H+Na]2+	1241.4849 [M+H+Na]2+	13.9	6	4	1	1	0	0	[1,6]
	835.3197 [M+H+2Na]3+	835.3199 [M+H+2Na]3+
	842.6476 [M+3Na]3+	842.6473 [M+3Na]3+
	1176.9638 [M+H+Na]2+	1176.9636 [M+H+Na]2+	12.7	7	4	1	0	0	0	[1,7]
	1187.9541 [M+2Na]2+	1187.9546 [M+2Na]2+
	1108.4349 [M+H+Na]2+	1108.4348 [M+H+Na]2+	10.2	5	4	0	1	0	1	4-OAc
	746.6205 [M+H+2Na]3+	746.6199 [M+H+2Na]3+								>95% α2,6
	753.9472 [M+3Na]3+	753.9472 [M+3Na]3+								[3]
	1253.9817 [M+H+Na]2+	1253.9825 [M+H+Na]2+	8.4	5	4	0	2	0	1	4-OAc
	843.6523 [M+H+2Na]3+	843.6517 [M+H+2Na]3+								>95% α2,6
	850.9798 [M+3Na]3+	850.979[M+3Na]3+
	858.3078 [M+4Na-H]3+	858.3064 [M+4Na-H]3+
	1276.5641 [M+H]+	1276.5671 [M+H]+	3.13	3	2	1	0	0	0	[1]
	1095.9368 [M+H+Na]2+	1095.9372 [M+H+Na]2+	3.05	6	4	1	1	0	0	[1,6]
	1106.9274 [M+2Na]2+	1106.9282 [M+2Na]2+
	1348.0167 [M+H+Na]2+	1348.0168 [M+H+Na]2+	3	5	4	1	2	0	2	4-OAc
	1359.0070 [M+2Na]2+	1359.0078[M+2Na]2+								>99% α2,6
										[1]
	1306.0059 [M+H+Na]2+	1306.0062 [M+H+Na]2+	2.16	5	4	1	2	0	0	[1]
	878.3336 [M+H+2Na]3+	878.3341 [M+H+2Na]3+
	885.6631 [M+3Na]3+	885.6615 [M+3Na]3+
	892.9897 [M+4Na-H]3+	892.9888 [M+4Na-H]3+
	1014.9104 [M+H+Na]2+	1014.9108 [M+H+Na]2+	1.66	5	4	1	0	0	0	[1]
	1025.9013 [M+2Na]2+	1025.9018 [M+2Na]2+
	1359.5286 [M+H+Na]2+	1359.5297 [M+H+Na]2+	1.32	8	5	1	0	0	0	[1,6]
	1160.4582 [M+H+Na]2+	1160.4585 [M+H+Na]2+	1.01	5	4	1	1	0	0	[1,3]
	1171.4478 [M+2Na]2+	1171.4495 [M+2Na]2+
	1087.4285 [M+H+Na]2+	1087.4295 [M+H+Na]2+	0.99	5	4	0	1	0	0	[3]
	1098.4198 [M+2Na]2+	1098.4206 [M+2Na]2+
	1181.4629 [M+H+Na]2+	1181.4638 [M+H+Na]2+	0.91	5	4	1	1	0	1	4-OAc
	1192.4540 [M+2Na]2+	1192.4548 [M+2Na]2+								>95% α2,6
										[1,3]
	1262.4885 [M+H+Na]2+	1262.4902 [M+H+Na]2+	0.73	6	4	1	1	0	1	4-OAc
	1273.4807 [M+2Na]2+	1273.4812 [M+2Na]2+								>99% α2,6
										[1,6]
	1079.4309 [M+H+Na]2+	1079.4321 [M+H+Na]2+	0.64	4	4	1	1	0	0	[1]
	1090.4228 [M+2Na]2+	1090.4231 [M+2Na]2+
	1103.9342 [M+H+Na]2+	1103.9346 [M+H+Na]2+	0.48	7	4	0	0	0	0	[7]
	1440.5548 [M+H+Na]2+	1440.5561 [M+H+Na]2+	0.38	8	5	1	0	0	0	[1,7]
	1424.0503 [M+H+Na]2+	1424.0510 [M+H+Na]2+	0.27	7	5	1	1	0	0	[1,6]
	957.0317 [M+H+2Na]3+	957.0307 [M+H+2Na]3+
	1282.9847 [M+H+Na]2+	1282.9853 [M+H+Na]2+	0.24	5	4	0	1	1	2	4-OAc
	862.9822 [M+H+2Na]3+	862.9868 [M+H+2Na]3+								>99% α2,6
	1249.4812 [M+H+Na]2+	1249.4823 [M+H+Na]2+	0.22	6	4	1	0	1	0	[1,6]
	1327.0089 [M+H+Na]2+	1327.0115 [M+H+Na]2+	0.13	5	4	0	2	0	1	4-OAc
										>95% α2,6
										[1]
	1168.4541 [M+H+Na]2+	1168.4559 [M+H+Na]2+	0.12	6	4	0	1	0	0	[6]
	1505.0751 [M+H+Na]2+	1505.0774 [M+H+Na]2+	0.099	8	5	1	1	0	0	[1,4,5,6]
	1232.9770 [M+H+Na]2+	1232.9772 [M+H+Na]2+	0.097	5	4	0	2	0	0
