# Supplementary material for: Sialic acid O-acetylation patterns and glycosidic linkage type determination by ion mobility-mass spectrometry
Source: Nat Commun. 2023 Oct 25;14:6795. doi: 10.1038/s41467-023-42575-x (PMC10600165; doi:10.1038/s41467-023-42575-x)
Supplement: Supplementary file 10 — Supplementary Data 6 [file 41467_2023_42575_MOESM10_ESM.xlsx]

## Sheet: Sheet1
Supplementary Data 6: List of PNGaseF released N-glycans identified in horse frontal tracheal tissue. The structures are assigned according to enzymatic pathways and observations for structural assumptions of N-glycan structures as described in Supplementary Note 1 in the Supplementary Information.
Composition	Observed m/z	Calculated m/z	Relative abundance (%)	Hex	HexNAc	Fuc	Neu5Ac	Neu5Gc	OAc	Details
	1274.9887 [M+H+Na]2+	1274.9878 [M+H+Na]2+	16.1	5	4	0	2	0	2	4-OAc
	857.6557 [M+H+2Na]3+	857.6552 [M+H+2Na]3+								>99% α2,6
	864.9843 [M+3Na]3+	864.9826 [M+3Na]3+
	1079.4323 [M+H+Na]2+	1079.4321 [M+H+Na]2+	12.3	4	4	1	1	0	0	[1]
	1090.4240 [M+2Na]2+	1090.4231 [M+2Na]2+
	1160.4595 [M+H+Na]2+	1160.4585 [M+H+Na]2+	7.83	5	4	1	1	0	0	[1,3]
	781.3028 [M+H+2Na]3+	781.3023 [M+H+2Na]3+
	1176.9636 [M+H+Na]2+	1176.9636 [M+H+Na]2+	7.63	7	4	1	0	0	0	[1,7]
	1187.9550 [M+2Na]2+	1187.9546 [M+2Na]2+
	1095.9375 [M+H+Na]2+	1095.9372 [M+H+Na]2+	6.29	6	4	1	0	0	0	[1,6]
	1106.9284 [M+2Na]2+	1106.9282 [M+2Na]2+
	1624.1070 [M+H+Na]2+	1624.1069 [M+H+Na]2+	5.35	6	5	0	3	0	3	4-OAc
	1090.4011 [M+H+2Na]3+	1090.4013 [M+H+2Na]3+								>95% α2,6
										[4,5]
	1241.4860 [M+H+Na]2+	1241.4849 [M+H+Na]2+	5.26	6	4	1	1	0	0	[1,6]
	835.3212 [M+H+2Na]3+	835.3199 [M+H+2Na]3+
	1306.0068 [M+H+Na]2+	1306.0062 [M+H+Na]2+	4	5	4	1	2	0	0	[1]
	878.3352 [M+H+2Na]3+	878.3341 [M+H+2Na]3+
	885.6601 [M+3Na]3+	885.6615 [M+3Na]3+
	1087.4300 [M+H+Na]2+	1087.4295 [M+H+Na]2+	3.93	5	4	0	1	0	0	[3]
	1098.4205 [M+2Na]2+	1098.4206 [M+2Na]2+
	1253.9818 [M+H+Na]2+	1253.9825 [M+H+Na]2+	3.72	5	4	0	2	0	1	4-OAc
	1264.9727 [M+2Na]2+	1253.9825 [M+H+Na]2+								>95% α2,6
	850.9803 [M+3Na]3+	850.9790 [M+3Na]3+
	1108.4348 [M+H+Na]2+	1108.4348 [M+H+Na]2+	3.33	5	4	0	1	0	1	4-OAc
										>95% α2,6
										[3,6]
	1348.0164 [M+H+Na]2+	1348.0168 [M+H+Na]2+	2.67	5	4	1	2	0	2	4-OAc
	906.3411 [M+H+2Na]3+	906.3412 [M+H+2Na]3+								>95% α2,6
	913.6699 [M+3Na]3+	913.6685 [M+3Na]3+								[1]
	1454.6116 [M+H]+	1454.6149 [M+H]+	2.51	5	2	0	0	0	0	[2]
	1603.1022 [M+H+Na]2+	1603.1016 [M+H+Na]2+	2.48	6	5	0	3	0	2	4-OAc
	1076.3980 [M+H+2Na]3+	1076.3978 [M+H+2Na]3+								>99% α2,6
										[4,5]
	1197.4764 [M+H+Na]2+	1197.4769 [M+H+Na]2+	2.07	6	5	1	0	0	0	[1]
	1343.0243 [M+H+Na]2+	1343.0246 [M+H+Na]2+	1.69	6	5	1	1	0	0	[1]
	1232.9752 [M+H+Na]2+	1232.9772 [M+H+Na]2+	1.63	5	4	0	2	0	0
	1243.9651 [M+2Na]2+	1243.9683 [M+2Na]2+
	957.0310 [M+H+2Na]3+	957.0307 [M+H+2Na]3+	1.46	7	5	1	1	0	0	[6]
	1103.9345 [M+H+Na]2+	1103.9346 [M+H+Na]2+	0.88	7	4	0	0	0	0	[7]
	1168.4543 [M+H+Na]2+	1168.4559 [M+H+Na]2+	0.83	5	4	1	0	1	0	[1]
	1168.4525 [M+H+Na]2+	1168.4559 [M+H+Na]2+	0.79	6	4	0	1	0	0	[6]
	1444.5628 [M+H+Na]2+	1444.5643 [M+H+Na]2+	0.75	6	6	1	1	0	0	[1]
	1359.5300 [M+H+Na]2+	1359.5297 [M+H+Na]2+	0.74	8	5	1	0	0	0	[1,6]
	1327.0123 [M+H+Na]2+	1327.0115 [M+H+Na]2+	0.7	5	4	1	2	0	1	4-OAc
	1338.0014 [M+2Na]2+	1338.0025 [M+2Na]2+								>95% α2,6
	1282.9841 [M+H+Na]2+	1282.9853 [M+H+Na]2+	0.67	5	4	0	1	1	2	4-OAc
	862.9821 [M+H+2Na]3+	862.9868 [M+H+2Na]3+								>99% α2,6
	1249.4807 [M+H+Na]2+	1249.4823 [M+H+Na]2+	0.65	6	4	1	0	1	0	[1,6]
	1278.5026 [M+H+Na]2+	1278.5033 [M+H+Na]2+	0.55	7	5	1	0	0	0	[1,6]
	1262.4902 [M+H+Na]2+	1262.4902 [M+H+Na]2+	0.38	6	4	1	1	0	1	4-OAc
										>95% α2,6
										[1,6]
	1632.0958 [M+H+Na]2+	1632.1044 [M+H+Na]2+	0.32	6	5	0	2	1	3	4-OAc
	1095.7263 [M+H+2Na]3+	1095.7329 [M+H+2Na]3+								>90% α2,6
										[4,5]
	1124.4464 [M+H+Na]2+	1124.4479 [M+H+Na]2+	0.29	6	5	0	0	0	0
	1525.5898 [M+H+Na]2+	1525.5907 [M+H+Na]2+	0.29	7	6	1	1	0	0	[1]
	1313.9991 [M+H+Na]2+	1314.0036 [M+H+Na]2+	0.27	5	4	1	1	1	0	[1]
	1261.9774 [M+H+Na]2+	1261.9800 [M+H+Na]2+	0.25	5	4	0	1	1	1	4-OAc
	856.3042 [M+3Na]3+	856.3107 [M+3Na]3+								>99% α2,6
	1181.4628 [M+H+Na]2+	1181.4638 [M+H+Na]2+	0.2	5	4	1	1	0	1	4-OAc
	1192.4533 [M+2Na]2+	1192.4548 [M+2Na]2+								>99% α2,6
										[1,3]
	1611.0898 [M+H+Na]2+	1611.0991 [M+H+Na]2+	0.19	6	5	0	2	1	2	4-OAc
	1081.7230 [M+H+2Na]3+	1081.7294 [M+H+2Na]3+								>99% α2,6
										[4,5]
	1188.9669 [M+H+Na]2+	1188.9692 [M+H+Na]2+	0.17	5	5	0	1	0	0
	1488.5723 [M+H+Na]2+	1488.5723 [M+H+Na]2+	0.14	6	5	1	2	0	0	[1]
	1276.5663 [M+H]+	1276.5671 [M+H]+	0.12	3	2	1	0	0	0	[1]
	1440.5549 [M+H+Na]2+	1440.5561 [M+H+Na]2+	0.12	9	5	0	0	0	0	[7]
	1407.5451 [M+H+Na]2+	1407.5459 [M+H+Na]2+	0.11	5	5	1	2	0	0	[1,4]
	1139.9468 [M+H+Na]2+	1139.9452 [M+H+Na]2+	0.11	6	3	1	1	0	0	[1,2]
	1116.4494 [M+H+Na]2+	1116.4504 [M+H+Na]2+	0.094	5	5	1	0	0	0	[1]
	1127.4407 [M+2Na]2+	1127.4415 [M+2Na]2+
	1505.0787 [M+H+Na]2+	1505.0774 [M+H+Na]2+	0.06	8	5	1	1	0	0	[1,4,5,6]
	1095.4266 [M+H+Na]2+	1095.4270 [M+H+Na]2+	0.056	5	4	0	0	1	0
	1269.9927 [M+H+Na]2+	1269.9956 [M+H+Na]2+	0.038	6	5	0	1	0	0
