# Supplementary material for: Sialic acid O-acetylation patterns and glycosidic linkage type determination by ion mobility-mass spectrometry
Source: Nat Commun. 2023 Oct 25;14:6795. doi: 10.1038/s41467-023-42575-x (PMC10600165; doi:10.1038/s41467-023-42575-x)
Supplement: Supplementary file 11 — Supplementary Data 7 [file 41467_2023_42575_MOESM11_ESM.xlsx]

## Sheet: Sheet1
Supplementary Data 7: List of PNGaseF released N-glycans identified in horse middle tracheal tissue. The structures are assigned according to enzymatic pathways and observations for structural assumptions of N-glycan structures as described in Supplementary Note 1 in the Supplementary Information.
Composition	Observed m/z	Calculated m/z	Relative abundance (%)	Hex	HexNAc	Fuc	Neu5Ac	Neu5Gc	OAc	Details
	1095.9373 [M+H+Na]2+	1095.9372 [M+H+Na]2+	23.4	6	4	1	0	0	0	[1,6]
	1274.9868 [M+H+Na]2+	1274.9889 [M+H+Na]2+	12.4	5	4	0	2	0	2	4-OAc
	1285.9760 [M+2Na]2+	1285.9789 [M+2Na]2+								>99% α2,6
	1276.5634 [M+H]+	1276.5671 [M+H]+	11.3	3	2	1	0	0	0	[1]
	1454.6098 [M+H]+	1454.6149 [M+H]+	10.8	5	2	0	0	0	0	[2]
	1160.4575 [M+H+Na]2+	1160.4585 [M+H+Na]2+	9.6	5	4	1	1	0	0	[1,3]
	1176.9628 [M+H+Na]2+	1176.9636 [M+H+Na]2+	6.33	7	4	1	0	0	0	[1,7]
	1116.4485 [M+H+Na]2+	1116.4504 [M+H+Na]2+	5.01	5	5	1	0	0	0	[1]
	1241.4849 [M+H+Na]2+	1241.4849 [M+H+Na]2+	4.69	6	4	1	1	0	0	[1,6]
	1253.9823 [M+H+Na]2+	1253.9825 [M+H+Na]2+	4.38	5	4	0	2	0	1	4-OAc
										>95% α2,6
	1022.9029 [M+H+Na]2+	1022.9082 [M+H+Na]2+	3.17	6	4	0	0	0	0	[6]
	900.8541 [M+H+Na]2+	900.8553 [M+H+Na]2+	2.65	7	2	0	0	0	0	[2]
	1014.9108 [M+H+Na]2+	1014.9108 [M+H+Na]2+	1.81	5	4	1	0	0	0	[1]
	1306.0052 [M+H+Na]2+	1306.0062 [M+H+Na]2+	1.6	5	4	1	2	0	0	[1]
	1087.4295 [M+H+Na]2+	1087.4295 [M+H+Na]2+	0.98	5	4	0	1	0	0	[3]
	1232.9768 [M+H+Na]2+	1232.9772 [M+H+Na]2+	0.66	5	4	0	2	0	0
	1108.4328 [M+H+Na]2+	1108.4348 [M+H+Na]2+	0.44	5	4	0	1	0	1	4-OAc
										>99% α2,6
										[3]
	1348.0154 [M+H+Na]2+	1348.0168 [M+H+Na]2+	0.27	5	4	1	2	0	2	4-OAc
										>90% α2,6
										[1]
	1124.4456 [M+H+Na]2+	1124.4479 [M+H+Na]2+	0.2	6	5	0	0	0	0
	1262.4883 [M+H+Na]2+	1262.4902 [M+H+Na]2+	0.18	6	4	1	1	0	1	4-OAc
										>99% α2,6
										[1,6]
