# Supplementary material for: Sialic acid O-acetylation patterns and glycosidic linkage type determination by ion mobility-mass spectrometry
Source: Nat Commun. 2023 Oct 25;14:6795. doi: 10.1038/s41467-023-42575-x (PMC10600165; doi:10.1038/s41467-023-42575-x)
Supplement: Supplementary file 12 — Supplementary Data 8 [file 41467_2023_42575_MOESM12_ESM.xlsx]

## Sheet: Sheet1
Supplementary Data 8: List of PNGaseF released N-glycans identified in horse rear tracheal tissue. The structures are assigned according to enzymatic pathways and observations for structural assumptions of N-glycan structures as described in Supplementary Note 1 in the Supplementary Information.
Composition	Observed m/z	Calculated m/z	Relative abundance (%)	Hex	HexNAc	Fuc	Neu5Ac	Neu5Gc	OAc	Details
	1176.9630 [M+H+Na]2+	1176.9636 [M+H+Na]2+	18.73	9	7	1	0	0	0	[1,6]
	1187.9533 [M+2Na]2+	1187.9546 [M+2Na]2+
	1274.9862 [M+H+Na]2+	1274.9878 [M+H+Na]2+	9.94	5	4	0	2	0	2	4-OAc
	857.6557 [M+H+2Na]3+	857.6552 [M+H+2Na]3+								>95% α2,6
	864.9826 [M+3Na]3+	864.9826 [M+3Na]3+
	1197.4744 [M+H+Na]2+	1197.4769 [M+H+Na]2+	9.16	6	5	1	0	0	0	[1]
	1380.0428 [M+H+Na]2+	1380.0430 [M+H+Na]2+	8.36	7	6	1	0	0	0	[1]
	1359.5285 [M+H+Na]2+	1359.5297 [M+H+Na]2+	7.47	8	5	1	0	0	0	[1,6]
	1014.9121 [M+H+Na]2+	1014.9108 [M+H+Na]2+	5.45	5	4	1	0	0	0	[1]
	1299.0147 [M+H+Na]2+	1299.0165 [M+H+Na]2+	4.38	6	6	1	0	0	0	[1]
	1562.6064 [M+H+Na]2+	1562.6091 [M+H+Na]2+	4.11	8	7	1	0	0	0	[1]
	1049.4024 [M+H+2Na]3+	1049.4027 [M+H+2Na]3+
	1278.5022 [M+H+Na]2+	1278.5033 [M+H+Na]2+	3.64	7	5	1	0	0	0	[1,6]
	1171.1130 [M+H+2Na]3+	1171.1134 [M+H+2Na]3+	3.57	9	8	1	0	0	0	[1]
	1095.9366 [M+H+Na]2+	1095.9372 [M+H+Na]2+	3.26	6	4	0	1	0	0	[6]
	1225.1316 [M+H+2Na]3+	1225.1310 [M+H+2Na]3+	3.21	10	8	1	0	0	0	[1,6]
	1292.8263 [M+H+2Na]3+	1292.8242 [M+H+2Na]3+	2.88	10	9	1	0	0	0	[1]
	1643.6353 [M+H+Na]2+	1643.6355 [M+H+Na]2+	2.81	9	7	1	0	0	0	[1,6]
	1103.4198 [M+H+2Na]3+	1103.4203 [M+H+2Na]3+
	1116.4500 [M+H+Na]2+	1116.4504 [M+H+Na]2+	2.57	5	5	1	0	0	0	[1]
	1461.0673 [M+H+Na]2+	1461.0694 [M+H+Na]2+	1.9	8	5	1	0	0	0	[1,6]
	1346.8431 [M+H+2Na]3+	1346.8418 [M+H+2Na]3+	1.34	11	9	1	0	0	0	[1,6]
	1481.5806 [M+H+Na]2+	1481.5826 [M+H+Na]2+	1.32	7	7	1	0	0	0	[1]
	1279.1520 [M+H+2Na]3+	1279.1486 [M+H+2Na]3+	1.31	10	8	1	0	0	0	[1,6]
	1108.4328 [M+H+Na]2+	1108.4348 [M+H+Na]2+	1.13	5	4	0	1	0	1	4-OAc
										>99% α2,6
										[3]
	1276.5617 [M+H+Na]2+	1276.5671 [M+H+Na]2+	1.03	3	2	1	0	0	0	[1]
	1542.0947 [M+H+Na]2+	1542.0958 [M+H+Na]2+	0.73	10	7	1	0	0	0	[1,6]
	1400.8601 [M+H+2Na]3+	1400.8594 [M+H+2Na]3+	0.5	12	9	1	0	0	0	[1,6]
	1262.4887 [M+H+Na]2+	1262.4902 [M+H+Na]2+	0.49	6	4	1	1	0	1	4-OAc
										>95% α2,6
										[1,6]
	1241.4850 [M+H+Na]2+	1241.4849 [M+H+Na]2+	0.34	6	4	0	1	0	0	[6]
	1348.0163 [M+H+Na]2+	1348.0168 [M+H+Na]2+	0.27	5	4	1	2	0	2	4-OAc
										>99% α2,6
										[1]
	1160.4563 [M+H+Na]2+	1160.4585 [M+H+Na]2+	0.11	5	4	1	1	0	0	[1,3]
