# Supplementary material for: Sialic acid O-acetylation patterns and glycosidic linkage type determination by ion mobility-mass spectrometry
Source: Nat Commun. 2023 Oct 25;14:6795. doi: 10.1038/s41467-023-42575-x (PMC10600165; doi:10.1038/s41467-023-42575-x)
Supplement: Supplementary file 13 — Supplementary Data 9 [file 41467_2023_42575_MOESM13_ESM.xlsx]

## Sheet: Sheet1
Supplementary Data 9: Structure list of PNGAseF-released and procainamide-labelled N-glycans identified in equine α2-macroglobulin. The structures are assigned according to enzymatic pathways and observations for structural assumptions of N-glycan structures as described in Supplementary Note 1 in the Supplementary Information.
Composition	Observed m/z	Calculated m/z	Relative abundancy (%)	Hex	HexNAc	Fuc	Neu5Ac	Neu5Gc	OAc	Structure details
	1682.73 [M+H]+	1681.7180 [M+H]+	27.3	3	4	1	0	0	0	[1]
	941.8852 [M+H+Na]2+	941.8814 [M+H+Na]2+	17.1	5	4	0	0	0	0
	1116.4237 [M+H+K]2+	1116.4211 [M+H+K]2+	9.15	5	4	0	1	0	1	4-OAc
										α2-6 linked
										[3]
	1479.6513 [M+H]+	1479.6459 [M+H]+	6.29	3	3	1	0	0	0	[1]
	1087.4339 [M+H+Na]2+	1087.4291 M+H+Na]2+	5.72	5	4	0	1	0	0	[3]
	1333.5905 [M+H]+	1333.5880 [M+H]+	3.47	3	3	0	0	0	0
	1022.9013 [M+H+K]2+	1022.8970 [M+H+K]2+	3.37	5	4	1	0	0	0
	767.3019 [M+H+K]2+	767.3020 [M+H+K]2+	3.19	4	3	0	0	0	0
	1168.4607 [M+K]+	1168.4645 M+K]+	2.75	3	2	0	0	0	0
	1176.4452 [M+H+K]2+	1176.4422 [M+H+K]2+	2.57	6	4	0	1	0	0	[3,6]
	1274.9913 [M+H+Na]2+	1274.9874 [M+H+Na]2+	2.12	5	4	0	2	0	2	4-OAc
										α2-6 linked
	1197.4497 [M+H+K]2+	1197.4475 [M+H+K]2+	1.9	6	4	0	1	0	1	4-OAc
										α2-6 linked
										[3,6]
	1253.9874 [M+H+Na]2+	1253.9821 [M+H+Na]2+	1.75	5	4	0	2	0	1	4-OAc
										α2-6 linked
	1240.9665 [M+H+K]2+	1240.9635 [M+H+K]2+	1.75	5	4	0	2	0	0
	1536.6724 [M+H]+	1536.6673 [M+H]+	1.72	3	4	0	0	0	0
	1641.7027 [M+H]+	1641.6987 [M+H]+	1.63	4	3	1	0	0	0
	1095.9403 [M+H+Na]2+	1095.9367 [M+H+Na]2+	1.15	6	4	1	0	0	0	[6]
	933.8866 [M+H+Na]2+	933.8839 [M+H+Na]2+	0.8	4	4	1	0	0	0
	1095.4225 [M+H+Na]2+	1095.4265 [M+H+Na]2+	0.77	5	4	0	0	1	0
	1240.9795 [M+H+Na]2+	1240.9742 [M+H+Na]2+	0.75	5	4	0	1	1	0
	1276.569 [M+H]+	1276.5665 [M+H]+	0.58	3	2	1	0	0	0
	1290.9747 [M+H+K]2+	1290.9715 [M+H+K]2+	0.55	5	4	0	1	1	2	4-OAc
										α2-6 linked
	860.8535 [M+H+Na]2+	860.8550 [M+H+Na]2+	0.5	4	4	0	0	0	0
	1269.9685 [M+H+K]2+	1269.9662 [M+H+K]2+	0.5	5	4	0	1	1	1	4-OAc
										α2-6 linked
	1189.4531 [M+H+K]2+	1189.4500 [M+H+K]2+	0.33	5	4	1	1	0	1	4-OAc
										α2-6 linked
										[3]
	1176.9677 [M+H+Na]2+	1176.9632 [M+H+Na]2+	0.32	7	4	1	0	0	0	[7]
	1361.986 [M+Na+K]2+	1361.9839 [M+H+K]2+	0.25	5	4	1	0	2	1	4-OAc
										α2-6 linked
										[1]
	1124.4214 [M+H+K]2+	1124.4185 [M+H+K]2+	0.19	5	4	0	0	1	1
										4-OAc α2-6 linked
	981.8846 [M+H+Na]2+	981.8812 [M+H+Na]2+	0.19	8	2	0	0	0	0	[2]
	1022.9056 [M+H+Na]2+	1022.9078 [M+H+Na]2+	0.18	6	4	0	0	0	0	[6]
	1454.6187 [M+H]+	1454.6142 [M+H]+	0.15	5	2	0	0	0	0	[2]
	1249.4694 [M+H+K]2+	1249.4711 [M+H+K]2+	0.13	6	4	1	1	0	0	[3,6]
	1160.4625 [M+H+Na]2+	1160.4580 [M+H+Na]2+	0.11	5	4	1	1	0	0	[3]
	1343.0125 [M+2Na]2+	1343.0183 [M+2Na]2+	0.098	4	7	0	1	0	1
										4-OAc α2-6 linked
	1249.4874 [M+H+Na]2+	1249.4819 [M+H+Na]2+	0.098	6	4	1	0	1	0	[6]
	1014.3875 [M+H+K]2+	1014.3894 [M+H+K]2+	0.092	4	4	0	1	0	0
	1322.0071 [M+2Na]2+	1322.0130 [M+2Na]2+	0.077	4	7	0	1	0	0
	1340.9801 [M+Na+K]2+	1340.9786 [M+Na+K]2+	0.062	5	4	1	0	2	0	[1]
	1095.9278 [M+H+K]2+	1095.9260 [M+H+K]2+	0.054	5	4	2	0	0	0
	1351.4971 [M+H+K]2+	1351.5029 [M+H+K]2+	0.049	7	4	1	1	0	1	4-OAc α2-6 linked
										[1,2,4)
	1257.471 [M+H+K]2+	1257.4686 [M+H+K]2+	0.047	7	4	0	1	0	0	[2,4]
	1079.4358 [M+H+Na]2+	1079.4316 [M+H+Na]2+	0.038	4	4	1	1	0	0	[1]
	1035.3947 [M+H+K]2+	1035.3947 [M+H+K]2+	0.036	4	4	0	1	0	1	4-OAc α2-6 linked
	791.9624 [M+2Na]2+	791.9652 [M+2Na]2+	0.03	6	4	0	0	1	0	[6]
	1179.9523 [M+2Na]2+	1179.9569 [M+2Na]2+	0.022	6	4	2	0	0	0	[6]
	994.3975 [M+H+Na]2+	994.3971 [M+H+Na]2+	0.021	6	3	1	0	0	0	[1,2]
	900.852 [M+H+Na]2+	900.8548 [M+H+Na]2+	0.021	7	2	0	0	0	0	[2]
	1262.4846 [M+H+Na]2+	1262.4898 [M+H+Na]2+	0.02	6	4	1	1	0	1	4-OAc α2-6 linked
										[3,6]
	1265.9868 [M+H+Na]2+	1265.9870 [M+H+Na]2+	0.016	9	4	0	0	0	0	[2]
	1168.9591 [M+H+K]2+	1168.9549 [M+H+K]2+	0.01	5	4	3	0	0	0
