# Supplementary material for: Sialic acid O-acetylation patterns and glycosidic linkage type determination by ion mobility-mass spectrometry
Source: Nat Commun. 2023 Oct 25;14:6795. doi: 10.1038/s41467-023-42575-x (PMC10600165; doi:10.1038/s41467-023-42575-x)
Supplement: Supplementary file 14 — Supplementary Data 10 [file 41467_2023_42575_MOESM14_ESM.xlsx]

## Sheet: Sheet1
Supplementary Data 10: Structure list of neutralized hypochlorite released O-glycans identified in BSM. The structures are assigned according to enzymatic pathways and observations for structural assumptions of N-glycan structures as described in Supplementary Note 1 in the Supplementary Information.
Composition	Observed m/z [M+Na]+	Calculated m/z [M+Na]+	Relative abundancy (%)	Amino acid	Hex	HexNAc	Fuc	Neu5Ac	Neu5Gc	OAc	Structure details
	838.269	838.27	10.1	S	0	2	0	1	0	1	7-OAc + 9OAc
	607.194	607.196	9.53	T	0	1	0	1	0	0
	691.216	691.217	8.17	T	0	1	0	1	0	2	7,9 diOAc
	852.284	852.286	7.91	T	0	2	0	1	0	1	7-OAc + 9OAc
	593.179	593.18	7.88	S	0	1	0	1	0	0
	610.195	610.196	5.37	S	1	1	1	0	0	0
	649.206	649.207	5.1	T	0	1	0	1	0	1	7-OAc + 9OAc
	519.179	519.18	4.95	T	0	2	0	0	0	0
	316.102	316.101	4.6	T	0	1	0	0	0	0
	505.163	505.164	4.13	S	0	2	0	0	0	0
	677.2	677.202	4.09	S	0	1	0	1	0	2	7,9 diOAc
	880.28	880.281	3.34	S	0	2	0	1	0	2	7,9 diOAc
	623.189	623.191	3.05	T	0	1	0	0	1	0
	635.19	635.191	2.9	S	0	1	0	1	0	1	7-OAc + 9OAc
	894.295	894.297	2.67	T	0	2	0	1	0	2	7,9 diOAc
	894.295	894.297	1.78	T	0	2	0	1	0	2	7,9 diOAc
	667.216	667.217	1.75	S	1	2	0	0	0	0
	813.274	813.275	1.67	S	1	2	1	0	0	0
	854.263	854.265	1.13	S	0	2	0	0	1	1
											n.d.
	868.279	868.281	1.06	T	0	2	0	0	1	1	n.d.
	302.085	302.085	0.79	S	0	1	0	0	0	0
	811.257	811.26	0.58	T	1	1	0	1	0	1	n.d.
	624.21	624.211	0.52	T	1	1	1	0	0	0
	681.231	681.233	0.51	T	1	2	0	0	0	0
	812.253	812.255	0.5	S	0	2	0	0	1	0
	708.242	708.244	0.5	S	0	3	0	0	0	0
	826.268	826.27	0.46	T	0	2	0	0	1	0
	707.21	707.212	0.44	T	0	1	0	0	1	2	n.d.
	829.268	829.27	0.43	S	2	2	0	0	0	0
	464.137	464.138	0.4	S	1	1	0	0	0	0
	870.294	870.297	0.31	S	1	3	0	0	0	0
	651.184	651.186	0.24	S	0	1	0	0	1	1	n.d.
	813.273	813.275	0.24	S	1	2	1	0	0	0
	478.152	478.154	0.24	T	1	1	0	0	0	0
	1016.35	1016.35	0.2	S	1	3	1	0	0	0
	896.274	896.276	0.2	S	0	2	0	0	1	2	n.d.
	910.289	910.292	0.19	T	0	2	0	0	1	2	n.d.
	827.289	827.291	0.19	T	1	2	1	0	0	0
	957.316	957.317	0.19	T	1	1	1	1	0	1	7-OAc + 9OAc
	1121.39	1121.39	0.17	S	2	2	2	0	0	0
	1016.35	1016.35	0.16	S	1	3	1	0	0	0
	1275.42	1275.42	0.14	T	1	3	0	0	1	2	n.d.
	797.241	797.244	0.13	S	1	1	0	1	0	1	7-OAc + 9OAc
	975.325	975.328	0.13	S	2	2	1	0	0	0
	722.258	722.259	0.11	T	0	3	0	0	0	0
	1191.4	1191.4	0.11	T	1	3	0	0	1	0
	853.27	853.27	0.09	T	1	1	0	1	0	2	7,9 diOAc
	609.174	609.175	0.08	S	0	1	0	0	1	0
	999.326	999.328	0.08	T	1	1	1	1	0	2	7,9 diOAc
	1000.32	1000.32	0.07	S	1	2	0	1	0	1	7-OAc + 9OAc
	827.287	827.291	0.07	T	1	2	1	0	0	0
	1275.42	1275.42	0.07	T	1	3	0	0	1	2	n.d.
	1042.33	1042.33	0.06	S	1	2	0	1	0	2	7,9 diOAc
	853.268	853.27	0.05	T	1	1	0	1	0	2	7,9 diOAc
	1056.35	1056.35	0.05	T	1	2	0	1	0	2	7,9 diOAc
	665.2	665.202	0.03	T	0	1	0	0	1	1	n.d.
	708.242	708.244	0.03	S	0	3	0	0	0	0
	769.249	769.249	0.03	T	1	1	0	1	0	0
	943.299	943.302	0.02	S	1	1	1	1	0	1	n.d.
	722.258	722.259	0.02	T	0	3	0	0	0	0
	985.312	985.312	0.01	S	1	1	1	1	0	2	7,9 diOAc
	843.284	843.286	0.01	T	2	2	0	0	0	0
	1014.34	1014.34	0.008	T	1	2	0	1	0	1	n.d.
	1223.39	1223.39	0.008	S	0	2	0	0	2	3	n.d.
		[M+H]+
	959.331	959.333	0.007	S	1	2	2	0	0	0
	1188.39	1188.39	0.005	S	1	2	1	1	0	2	n.d.
	1030.37	1030.37	0.003	T	1	3	1	0	0	0
