# Supplementary material for: Sialic acid O-acetylation patterns and glycosidic linkage type determination by ion mobility-mass spectrometry
Source: Nat Commun. 2023 Oct 25;14:6795. doi: 10.1038/s41467-023-42575-x (PMC10600165; doi:10.1038/s41467-023-42575-x)
Supplement: Supplementary file 15 — Source Data [file 41467_2023_42575_MOESM15_ESM.xlsx]

## Sheet: Figure 5a
Figure 5a
		Fluorescence intensity
	Glycan	1	2	3	4
	1	345192	346923	352035	352280
	2	84234	85037	95419	109046
	3	181417	192990	200792	204882
	4	54009	127916	182313	182622
	5	272209	331376	346954	362196
	6	45573	47250	60553	69946
	7	64046	66174	79603	87268
	8	110725	112548	121387	129582
	9	184258	223698	250514	260634
	10	33825	68633	130569	154284
	11	11089	21125	60846	66084
	12	34518	61526	64442	70570
	13	82911	101441	114545	147634
	14	34502	49523	55030	64260
	15	109822	119253	120968	143194
	16	30127	32281	37184	39086
	17	2553400	2836998	3025623	3408912
	18	1006	6461	39974	86234
	19	1	22846	35222	39052
	20	1	1298	24134	27757
	21	10585	11912	34019	54734
	22	35742	37320	63694	80936
	23	22204	23443	42254	45257
	24	1	8462	10807	11697
	25	1	1	1	67611
	26	47396	55802	61090	67111
	27	1	1	1	14545

## Sheet: Figure 5b
Figure 5b
		Fluorescence intensity
	Glycan	1	2	3	4
	1	1265673	1301198	1338511	1394291
	2	13946	22097	31451	37724
	3	165253	509926	636290	972886
	4	67260	218366	257124	281868
	5	5077305	5266909	5273415	6062996
	6	334634	447036	689507	823147
	7	451081	474860	503481	530095
	8	400094	410370	515615	667937
	9	697164	785172	927213	1076347
	10	1803163	1915611	2011301	2142120
	11	664155	768200	964891	979065
	12	203353	271964	455142	475073
	13	1038065	1116222	1203308	1218131
	14	48668	54514	69283	204054
	15	1078933	1095364	1185197	1471582
	16	79100	113043	199182	300152
	17	4678513	4760060	4890658	5174137
	18	611278	1043883	1213487	2551685
	19	104465	105907	106148	127579
	20	1	13565	14092	162796
	21	552233	589408	597176	748564
	22	57232	74701	80287	387295
	23	499939	592262	652149	1023157
	24	1752327	2109778	2139546	2290107
	25	183823	187508	189669	195724
	26	107850	158429	234695	412721
	27	236432	480363	619960	705009

## Sheet: Supplementary Figure 3 top
Supplementary Figure 3 top
		Fluorescence intensity
	Glycan	1	2	3	4
	1	388925	391242	629930	720345
	2	1357220	1453051	1640703	1685351
	3	166255	266697	399118	549672
	4	377741	623020	643274	660182
	5	4208909	4332643	4485240	4750010
	6	5322305	5453585	5522063	5816182
	7	184781	255979	285788	448409
	8	235712	311030	395243	538015
	9	337233	483932	493777	512549
	10	598025	651033	681472	889889
	11	376363	403088	436161	445484
	12	221270	290489	361866	377858
	13	443810	494933	568703	616945
	14	151796	166220	202614	394321
	15	583203	645201	723883	815828
	16	1	1	255254	318974
	17	1171403	1341674	1348591	1420977
	18	1	1149599	1499605	1516537
	19	366795	510455	540953	555202
	20	235217	332794	382502	443797
	21	474709	480671	574228	607992
	22	231253	268825	468160	557492
	23	610110	672766	703253	729525
	24	1517663	1534661	1599530	1835023
	25	574117	625830	659371	833480
	26	486591	517037	542845	548967
	27	393027	418220	513450	727354

## Sheet: Supplementary Figure 3 middle
Supplementary Figure 3 middle
		Fluorescence intensity
	Glycan	1	2	3	4
	1	1	1903	5802	7631
	2	1123051	1665522	2024773	2083587
	3	1	1	1	1
	4	3217	5031	39181	63145
	5	1785	1904	3638	13895
	6	11575	38709	100647	240178
	7	1	1	2782	14113
	8	1	200818	277072	521696
	9	1	420	1554	2927
	10	169334	342498	518563	536176
	11	1	1	9508	12259
	12	102886	134734	243364	541719
	13	422487	737202	749975	832679
	14	630385	734674	851417	877295
	15	766490	819308	845352	868004
	16	1	1	1	1
	17	844098	908855	957123	967981
	18	1	1	1	1
	19	1	356011	656755	685163
	20	582316	587538	638447	727301
	21	768869	1276303	2016737	3425239
	22	624640	674028	793427	819219
	23	1	1	1	62185
	24	1436366	1733764	1843431	1864763
	25	1	1	23599	75046
	26	1	27011	44423	185795
	27	1	53379	141038	163859

## Sheet: Supplementary Figure 3 bottom
Supplementary Figure 3 bottom
		Fluorescence intensity
	Glycan	1	2	3	4
	1	3168	5934	7225	7807
	2	2167	9184	12002	14390
	3	1	4240	8987	37908
	4	1	1	5360	14445
	5	12380	13693	14472	18515
	6	2342	24658	25281	33932
	7	1	178	3058	16067
	8	38268	48752	124204	159978
	9	1	1927	4995	7637
	10	1	6050	18162	56422
	11	530	1078	4311	21869
	12	63459	96589	100485	130317
	13	266044	352551	404168	586392
	14	180341	190759	289694	361984
	15	264285	331096	352287	380676
	16	276066	295022	307497	419834
	17	62680	73387	75990	84614
	18	320811	325998	390055	426476
	19	261156	341741	364559	392398
	20	582316	587538	638447	727301
	21	205717	220127	323886	398384
	22	107652	140102	307969	406731
	23	312560	313182	506900	1285837
	24	329416	454548	522584	634930
	25	24617	29991	77153	92310
	26	1	14368	44384	48474
	27	19217	49920	132900	196202
